# Supplementary material for: Norspermidine Is Not a Self-Produced Trigger for Biofilm Disassembly
Source: Cell. 2014 Feb 13;156(4):844–54. doi: 10.1016/j.cell.2014.01.012 (PMC3969229; doi:10.1016/j.cell.2014.01.012)
Supplement: Table S1. SNP Analysis, Related to Results — SNP analysis of B. subtilis isolates NCIB3610 and NCIB3610-H and comparison with the reference genome of B. subtilis 168. [file mmc1.xlsx]

## Sheet: Table S1
GENE	POSITION	168		NCIB3610		NCIB3610-H		COMMENTS
		NUC	AA	NUC	AA	NUC	AA
	164864	T	-	G	-	T	-	in 23S ribosomal RNA
	169836	A	-	G	-	A	-	in 23S ribosomal RNA
	169837	G	-	C	-	G	-	in 23S ribosomal RNA
	170360	C	-	A	-	C	-	in 23S ribosomal RNA
	170361	A	-	G	-	A	-	in 23S ribosomal RNA
ybdN	224290	G	Q	T	K	G	Q	hypothetical protein
ycbM	279256	G	D	G	D	C	H	unknown; similar to two-component sensor (YcbL)
srfAA	384549	A	N	A	N	C	T	surfactin synthetase / competence
srfAA	384724	T	F	T	F	C	F	surfactin synthetase / competence
srfAA	385249	T	D	T	D	C	D	surfactin synthetase / competence
gatB	731174	C	S	A	S	C	S	aspartyl/glutamyl-tRNA amidotransferase subunit B
yhxB	1006335	C	A	T	V	C	A	unknown; similar to phosphomannomutase
yhxB	1006629	A	V	G	G	A	V	unknown; similar to phosphomannomutase
appA	1213587	C	F	T	F	C	F	oligopeptide ABC transporter (oligopeptide-binding protein)
ykcN	1352910	C	Q	A	K	C	Q	glyoxalase/Bleomycin resistance /Dioxygenase superfamily protein
	1591894	A	-	T	-	A	-	intergenic; between murG (UDP-N-acetylglucosamine-N-acetylmuramyl-(pentapeptide)pyrophosphoryl-undecaprenol N-acetylglucosamine transferase) and murB (UDP-N-acetylenolpyruvoylglucosamine reductase)
	1598270	T	-	T	-	C	-	intergenic; between ftsZ (cell division initiation protein) and bpr (bacillopeptidase F)
pksD	1784660	T	W	T	W	A	M	involved in polyketide synthesis
pksD	1784661	G	W	G	W	T	M	involved in polyketide synthesis
yngI	1953835	G	C	T	STOP	G	C	AMP-binding protein
yngJ	1956031	T	I	A	F	T	I	acyl-CoA dehydrogenase, N-terminal domain protein
ppsD	1964172	T	E	C	G	T	E	plipastatin synthetase
ppsC	1978819	C	A	T	T	C	A	plipastatin synthetase
ppsA	1991568	A	G	A	G	C	G	plipastatin synthetase
dacC	1998967	C	K	C	K	T	K	penicillin binding protein (D-alanyl-D-alanine carboxypeptidase)
yojL	2115718	C	W	C	W	T	STOP	D-gamma-glutamyl-meso-diaminopimelic acid endopeptidase CwlS
yodI	2133478	C	H	C	H	T	Y	hypothetical protein
ypuD	2431148	C	E	C	E	A	STOP	hypothetical protein
lysA	2436230	G	N	T	K	G	N	diaminopimelate decarboxylase
folD	2528330	C	L	A	F	C	L	methylenetetrahydrofolate dehydrogenase /methenyltetrahydrofolate cyclohydrolase
pstA	2578742	T	G	G	G	T	G	phosphate ABC transporter (permease)
dnaJ	2624220	C	V	C	V	A	L	heat shock protein, activates dnaK
valS	2867665	C	V	T	V	C	V	valyl-tRNA synthase
	2868976	T	-	A	-	T	-	intergenic; between valS (valyl-tRNA synthase) and ysxE (unknown)
	2868977	G	-	C	-	G	-	intergenic; between valS (valyl-tRNA synthase) and ysxE (unknown)
	2868981	T	-	T	-	A	-	intergenic; between valS (valyl-tRNA synthetase) and ysxE (unknown)
	3171983	A	-	A	-	G	-	in tRNA-Ala
	3173261	A	-	A	-	T	-	in 23S ribosomal RNA
	3174983	G	-	T	-	G	-	in 23S ribosomal RNA
	3174985	T	-	G	-	T	-	in 23S ribosomal RNA
	3175625	A	-	C	-	A	-	in 23S ribosomal RNA
	3176605	A	-	A	-	G	-	in 16S ribosomal RNA
	3177662	C	-	A	-	C	-	intergenic, between 16S ribosomal RNA and yuaJ (unknown)
pgi	3220785	T	Y	T	Y	A	F	glucose-6-phosphate isomerase
yukA	3269051	G	G	G	G	C	E	similar to unknown proteins
yukA	3269052	C	G	C	G	T	E	similar to unknown proteins
pucE	3334714	A	G	A	G	C	G	xanthine dehydrogenase
yusS	3376593	G	S	G	S	A	L	similar to 3-oxoacyl- acyl-carrier protein reductase
ywtD	3696394	G	I	G	I	A	I	gamma-DL-glutamyl hydrolase
	3711603	C	-	A	-	C	-	intergenic; between alsR (transcriptional regulator of the alpha-acetolactate operon) and ywrK (unknown, similar to arsenic pump membrane protein)
rocA	3878875	A	V	C	G	A	V	pyrroline-5 carboxylate dehydrogenase
galE	3989864	C	G	C	G	A	C	UDP-galactose-4-epimerase
bglP	4033646	C	M	C	M	A	I	PTS beta-glucoside transporter subunit IIA
trmE	4211254	T	I	T	I	A	F	tRNA modification GTPase
trmE	4211269	C	E	C	E	T	K	tRNA modification GTPase
zpbR	339	G	D	T	E	G	D	ATP-dependent DNA ligase; plasmid sequence reference ABQL01000016.1
	230	A	-	A	-	G	-	intergenic; between zpbS (LysM domain protein) and zpbT (unknown); plasmid sequence reference ABQL01000023.1
								Legend:
								Red: SNPs only found in NCIB3610
								Yellow: SNPs found in NCIB3610 that confer amino acid change
								Blue: SNPs only found in NCIB3610-H
								Green: SNPs found in NCIB3610-H that confer amino acid change
								SNP location based on GenBank Accession NZ_CM000487, version NZ_ZM000487.1 GI:223666304
								Plasmid SNP location based on GenBAnk Accessions ABQL01000016.1 and ABQL01000023.1
